# Supplementary material for: Antibody and cytokine response to Cystoisospora suis infections in immune-competent young pigs
Source: Parasit Vectors. 2018 Jul 4;11:390. doi: 10.1186/s13071-018-2974-6 (PMC6031197; doi:10.1186/s13071-018-2974-6)
Supplement: Supplementary file 1 — Table S1. Hematological parameters and white blood cell counts determined on study days 1 and 29. Abbreviations: MCV, mean cell volume; MCH, mean cellular hemoglobin; MCHC, mean cellular hemoglobin concentration. Table S2. Differences in hematological parameters and white blood cell counts between groups and over time. Values of SD 1 and SD 29 were compared between uninfected animals and infected animals altogether. Additionally, differences over time were calculated for both groups. Abbreviations: \documentclass[12pt]{minimal} \usepackage{amsmath} \usepackage{wasysym} \usepackage{amsfonts} \usepackage{amssymb} \usepackage{amsbsy} \usepackage{mathrsfs} \usepackage{upgreek} \setlength{\oddsidemargin}{-69pt} \begin{document}$$ \overline{\mathrm{x}} $$\end{document}x¯, mean; σ, standard deviation. Table S3. Serum titer development over time within groups. In brackets: test statistic χ2 and degrees of freedom df according to the Friedman rank sum test. Abbreviations: SD, study day; \documentclass[12pt]{minimal} \usepackage{amsmath} \usepackage{wasysym} \usepackage{amsfonts} \usepackage{amssymb} \usepackage{amsbsy} \usepackage{mathrsfs} \usepackage{upgreek} \setlength{\oddsidemargin}{-69pt} \begin{document}$$ \overline{\mathrm{x}} $$\end{document}x¯, mean titer; σ, standard deviation. Table S4. Results (as P-values) of antibody titer comparisons between groups on each study day. Significant differences (P ≤ 0.05) are indicated in bold. Abbreviations: SD, study day; SL, Single Low; SH, Single High; TL, Trickle Low; TH, Trickle High; C, Control. Table S5. Change of cytokine mRNA expression of white blood cells over time within groups. Expression levels of study days 8, 15 and 29 of each group were compared to those of study day 1. Significant differences (P ≤ 0.05) are indicated in bold. Abbreviations: SD, study day; SL, Single Low; SH, Single High; TL, Trickle Low TH, Trickle High; C, Control. Table S6. Cytokine mRNA expression of white blood cells before infection. Expre [file 13071_2018_2974_MOESM1_ESM.xlsx]

## Sheet: Table S1
Hematology	White blood cell count
Erythrocytes/µl	Leucocytes/µl
Hemoglobin g/dl	Band neutrophils/µl
Hematocrit (%)	Segmented neutrophils/µl
MCV	Lymphocytes/µl
MCH	Monocytes/µl
MCHC	Eosinophils/µl
	Basophils/µl

## Sheet: Table S2
		Differences between groups						Differences over time within groups
	Group	Study day 1			Study day 29			Study day 1 - 29	Group
		x̅	σ	P (test statistic)	x̅	σ	P (test statistic)	P (test statistic t)
Hemoglobin g/dl	infected	12.11	1.02	0.027 (F = 5.228)	11.7	1.01	0.858 (F = 0.032)	0.001 (3.473)	infected
	uninfected	12.9	0.65		11.76	0.73		< 0.001 (7.285)	uninfected
Hematocrit (%)	infected	37.7	3.02	0.014 (F = 6.473)	36.64	3.42	0.658 (F = 0.199)	0.054 (1.984)	infected
	uninfected	40.32	2.09		36.12	2.32		< 0.001 (7.414)	uninfected
Leucocytes/µl	infected	17,766	4,919	0.005 (W = 315)	16,899	3,149	< 0.001 (W = 359)	0.351 (0.945)	infected
	uninfected	14,119	1,949		11,892	2,466		0.041 (2.386)	uninfected
Lymphocytes/µl	infected	11,967	4,005	0.004 (W = 316)	10,320	2,265	0.004 (W = 317)	0.011 (2.664)	infected
	uninfected	8,579	1,289		8,041	1,841		0.451 (0.787)	uninfected
Monocytes/µl	infected	759.15	422.03	0.671 (W = 182)	619	298	< 0.001 (W = 344)	0.126 (1.565)	infected
	uninfected	778.68	344.95		346	82		0.002 (4.472)	uninfected
Segmented neutrophils/µl	infected	4,902	1,646	0.511 (W = 228)	5,518	1,906	< 0.001 (W = 357)	0.095 (-1.709)	infected
	uninfected	4,330	932.11		3,088	1,018		0.009 (3.305)	uninfected

## Sheet: Table S3
		Single Low			Single High			Trickle Low			Trickle High			Control
	SD	x̅	σ	P (χ2 ; df)	x̅	σ	P (χ2 ; df)	x̅	σ	P (χ2 ; df)	x̅	σ	P (χ2 ; df)	x̅	σ	P (χ2 ; df)
IgG against merozoites	1	4.3	1.35	/	4.3	1	/	4.1	0.83	/	4.4	0.66	/	3.9	0.54	/
	8	4.9	0.7	0.409 (26.331 ; 4)	4.9	0.83	0.391 (30.129 ; 4)	5.2	0.75	0.003 (30.205 ; 4)	5.8	0.6	< 0.001 (23.669 ; 4)	4	0.45	0.406 (4 ; 4)
	15	4.9	0.83	0.811 (26.331 ; 4)	5.5	1.12	< 0.001 (30.129 ; 4)	6.3	1	< 0.001 (30.205 ; 4)	5.7	0.64	< 0.001 (23.669 ; 4)	3.7	0.78	0.406 (4 ; 4)
	22	5.9	0.54	< 0.001 (26.331 ; 4)	6.1	0.3	< 0.001 (30.129 ; 4)	6.6	0.66	< 0.001 (30.205 ; 4)	6	0.77	< 0.001 (23.669 ; 4)	3.9	0.3	0.406 (4 ; 4)
	29	6.6	1.02	< 0.001 (26.331 ; 4)	7.2	1.25	< 0.001 (30.129 ; 4)	6.8	1.17	< 0.001 (30.205 ; 4)	5.9	1.22	< 0.001 (23.669 ; 4)	3.6	0.49	0.406 (4 ; 4)
IgG against sporozoites	1	3.8	1.08	/	3.5	0.5	/	3.4	0.49	/	3.2	0.6	/	2.8	0.6	/
	8	3.9	0.7	0.165 (6.5 ; 4)	4	0.89	0.022 (17.268 ; 4)	3.9	0.7	0.250 (14.429 ; 4)	4.2	0.75	< 0.001 (18.694 ; 4)	3	0.45	0.543 (3.091 ; 4)
	15	4.1	0.3	0.165 (6.5 ; 4)	4.5	0.67	< 0.001 (17.268 ; 4)	4.2	0.6	0.005 (14.429 ; 4)	4.3	0.78	< 0.001 (18.694 ; 4)	3.1	0.54	0.543 (3.091 ; 4)
	22	4.2	0.4	0.165 (6.5 ; 4)	4.3	0.46	< 0.001 (17.268 ; 4)	4.3	0.64	< 0.001 (14.429 ; 4)	4.5	0.5	< 0.001 (18.694 ; 4)	3.1	0.7	0.543 (3.091 ; 4)
	29	4.5	0.67	0.165 (6.5 ; 4)	4.5	0.67	< 0.001 (17.268 ; 4)	4.4	0.66	< 0.001 (14.429 ; 4)	3.7	0.46	0.348 (18.694 ; 4)	3.2	0.4	0.543 (3.091 ; 4)
IgA against merozoites	1	1	0.89	/	1.5	1.02	/	2	1	/	0.8	0.6	/	1.9	0.83	/
	8	1.6	1.2	0.062 (27.246 ; 4)	1.7	0.78	1.000 (28.644 ; 4)	3.1	1.04	0.008 (18.986 ; 4)	2.2	1.17	0.002 (18.233 ; 4)	1.5	0.5	0.086 (8.17 ; 4)
	15	2.1	0.83	< 0.001 (27.246 ; 4)	3.1	0.7	< 0.001 (28.644 ; 4)	3.7	1.1	< 0.001 (18.986 ; 4)	2.9	1.04	< 0.001 (18.986 ; 4)	1.6	0.66	0.086 (8.17 ; 4)
	22	2.6	0.92	< 0.001 (27.246 ; 4)	3.7	1.19	< 0.001 (28.644 ; 4)	3.7	0.78	< 0.001 (18.986 ; 4)	2.4	1.62	< 0.001 (18.986 ; 4)	1.4	0.66	0.086 (8.17 ; 4)
	29	2.8	0.87	< 0.001 (27.246 ; 4)	4.3	1.19	< 0.001 (28.644 ; 4)	3.5	0.92	< 0.001 (18.986 ; 4)	2.3	1.27	< 0.001 (18.986 ; 4)	1.4	0.49	0.086 (8.17 ; 4)
IgA against sporozoites	1	0.4	0.66	/	0.7	0.64	/	0.5	0.67	/	0.4	0.66	/	0	0	/
	8	0.6	0.92	1.000 (13.032 ; 4)	1.1	0.83	1.000 (14.475 ; 4)	1.2	1.17	0.080 (8.331 ; 4)	1.3	1.1	0.051 (9.434 ; 4)	0.2	0.4	0.112 (7.5 ; 4)
	15	1.2	0.87	< 0.001 (13.032 ; 4)	1.5	0.5	0.027 (14.475 ; 4)	1.5	1.02	0.080 (8.331 ; 4)	1.3	1.42	0.051 (9.434 ; 4)	0.3	0.46	0.112 (7.5 ; 4)
	22	1.1	0.83	0.001 (13.032 ; 4)	1.5	0.81	0.009 (14.475 ; 4)	1.6	0.92	0.080 (8.331 ; 4)	1.3	1.35	0.051 (9.434 ; 4)	0.3	0.46	0.112 (7.5 ; 4)
	29	1	0.89	0.003 (13.032 ; 4)	2.1	1.14	< 0.001 (14.475 ; 4)	1.4	0.92	0.080 (8.331 ; 4)	1.1	1.04	0.051 (9.434 ; 4)	0.2	0.4	0.112 (7.5 ; 4)
	SD	Single Low			Single High			Trickle Low			Trickle High			Control

## Sheet: Table S4
	Groups compared	SD 1	SD 8	SD 15	SD 22	SD 29	SD 1	SD 8	SD 15	SD 22	SD 29
		IgG (χ2 = 156.25, df = 24)					IgA (χ2 = 121.3, df = 24)
Blood serum titers against merozoites	C / SL	1	0.07	0.189	< 0.001	< 0.001	0.196	1	1	0.22	0.016
	C / SH	1	0.074	0.001	< 0.001	< 0.001	1	1	0.002	< 0.001	< 0.001
	C / TL	1	0.004	< 0.001	< 0.001	< 0.001	1	0.011	< 0.001	< 0.001	< 0.001
	C / TH	1	< 0.001	< 0.001	< 0.001	0.003	0.058	0.855	0.015	0.241	0.252
	SL / SH	1	1	0.821	1	1	1	1	0.062	0.29	0.043
	SL / TL	1	1	0.007	0.052	1	0.237	0.027	0.003	0.205	1
	SL / TH	1	0.087	0.48	1	1	1	1	0.333	1	1
	SH / TL	1	1	0.675	0.31	1	1	0.063	1	1	1
	SH / TH	1	0.082	1	1	0.114	0.822	1	1	0.264	0.002
	TL / TH	1	0.819	1	0.192	0.994	0.072	0.886	0.844	0.186	0.134
Blood serum titers against sporozoites		IgG (χ2 = 111.83, df = 24)					IgA (χ2 = 74.472, df = 24)
	C / SL	0.072	0.026	0.011	0.009	< 0.001	1	1	0.21	0.455	0.495
	C / SH	0.221	0.03	< 0.001	0.002	< 0.001	0.064	0.15	0.016	0.038	0.001
	C / TL	0.531	0.054	0.003	0.002	< 0.001	0.566	0.26	0.05	0.025	0.052
	C / TH	1	0.005	0.002	< 0.001	0.473	1	0.11	0.337	0.333	0.364
	SL / SH	1	1	1	1	1	1	1	1	1	0.295
	SL / TL	1	1	1	1	1	1	1	1	1	1
	SL / TH	1	1	1	1	0.05	1	1	1	1	1
	SH / TL	1	1	1	1	1	1	1	1	1	1
	SH / TH	1	1	1	1	0.05	1	1	1	1	0.404
	TL / TH	1	1	1	1	0.075	1	1	1	1	1

## Sheet: Table S5
	SL	SH	TL	TH	C	SL	SH	TL	TH	C
SD	IFN-ɣ					IL-12p35
1	3.88	3.54	3.93	3.17	3.01	1.53	1.61	1.86	1.46	1.4
8	4.49 (0.975)	4.05 (1.000)	2.85 (0.549)	3.29 (1.000)	3.15 (1.000)	2.12 (0.811)	2.41 (0.557)	1.71 (> 0.050)	2.15 (0.106)	1.62 (1.000)
15	2.33 (0.023)	2.77 (0.029)	2.67 (0.069)	2.76 (1.000)	3.24 (1.000)	1.41 (1.000)	1.98 (1.000)	1.98 (> 0.050)	1.94 (0.088)	1.81 (1.000)
29	2.28 (0.008)	2.20 (0.003)	2.22 (0.028)	1.68 (0.002)	2.02 (0.063)	2.45 (0.355)	2.77 (0.007)	2.36 (> 0.050)	2.22 (0.044)	2.21 (0.061)
test statistic ; df	F = 14.579 ; df = 3	χ2 = 9.933 ; df = 3	F = 5.515 ; df = 3	F = 5.148 ; df = 3	F = 4.821 ; df = 3	F = 4.182 ; df = 3	F = 2.944 ; df = 3	F = 2.54 ; df = 3	F = 5.185 ; df = 3	F = 3.664 ; df = 3
	IL-2					IL-6
1	3.46	2.8	4.89	4.06	5.19	2.98	3.93	3.51	3.76	2.92
8	5.16 (< 0.001)	5.00 (0.009)	3.33 (0.025)	4.73 (0.849)	5.76 (0.754)	3.97 (0.189)	4.13 (> 0.050)	3.97 (1.000)	3.66 (1.000)	2.26 (> 0.050)
15	4.50 (0.107)	5.30 (< 0.001)	4.80 (1.000)	4.95 (0.069)	5.97 (0.319)	4.10 (0.019)	3.80 (> 0.050)	3.63 (1.000)	3.70 (1.000)	3.08 (> 0.050)
29	2.83 (1.000)	3.86 (0.690)	3.71 (0.004)	3.24 (0.166)	4.50 (0.174)	2.52 (0.042)	3.20 (> 0.050)	2.77 (0.305)	2.30 (< 0.001)	2.80 (> 0.050)
test statistic ; df	F = 6.957 ; df = 3	χ2 = 12.067 ; df = 3	F = 8.735 ; df = 3	F = 6.349 ; df = 3	F = 7.779 ; df = 3	χ2 = 12.84 ; df = 3	χ2 = 3.8 ; df = 3	F = 3.684 ; df = 3	χ2 = 14.04 ; df = 3	χ2 = 3 ; df = 3
	TNF-α					IL-27
1	2.54	2.8	2.93	2.53	1.89	3.35	3.16	4.09	3.37	3.68
8	1.77 (0.001)	2.54 (0.132)	1.87 (0.401)	1.61 (0.033)	0.35 (< 0.001)	2.04 (0.142)	2.27 (> 0.050)	1.96 (0.298)	2.28 (0.160)	1.80 (< 0.001)
15	1.85 (0.001)	1.81 (0.002)	2.31 (1.000)	2.34 (1.000)	2.12 (1.000)	3.25 (1.000)	3.25 (> 0.050)	3.55 (1.000)	3.52 (1.000)	3.39 (1.000)
29	2.96 (0.046)	2.81 (1.000)	3.42 (1.000)	4.16 (< 0.001)	3.03 (0.236)	2.99 (1.000)	3.33 (> 0.050)	3.14 (1.000)	3.40 (1.000)	2.14 (0.011)
test statistic ; df	χ2 = 17.28 ; df = 3	χ2 = 9.267 ; df = 3	F = 5.097 ; df = 3	F = 27.535 ; df = 3	F = 22.449 ; df = 3	F = 3.791 ; df = 3	χ2 = 4.467 ; df = 3	F = 4.412 ; df = 3	F = 4.423 ; df = 3	F = 11.487 ; df = 3
	IL-4					IL-10
1	6	7.46	8.39	7.85	7.74	3.51	3.23	2.52	3.06	2.14
8	7.62 (< 0.001)	8.84 (> 0.050)	8.12 (> 0.050)	8.06 (> 0.050)	7.01 (0.016)	2.33 (0.101)	3.07 (1.000)	3.21 (1.000)	2.52 (1.000)	1.36 (0.004)
15	8.66 (< 0.001)	8.83 (> 0.050)	8.32 (> 0.050)	8.26 (> 0.050)	8.26 (1.000)	1.98 (0.044)	1.89 (0.002)	2.23 (1.000)	1.94 (0.129)	2.10 (1.000)
29	6.89 (1.000)	7.79 (> 0.050)	7.63 (> 0.050)	7.75 (> 0.050)	6.75 (0.257)	2.98 (0.419)	2.85 (1.000)	3.59 (0.054)	3.74 (0.115)	2.64 (0.687)
test statistic ; df	χ2 = 18.48 ; df = 3	χ2 = 5 ; df = 3	χ2 = 3 ; df = 3	F = 0.866 ; df = 3	χ2 = 9.133 ; df = 3	F = 4.738 ; df = 3	χ2 = 8.2 ; df = 3	F = 3.627 ; df = 3	F = 6.693 ; df = 3	F = 7.576 ; df = 3
	TGF-β					IL-1β
1	5.78	6.44	6.12	5.9	5.73	2.36	1.96	4	3.75	2.11
8	4.01 (< 0.001)	4.25 (< 0.001)	4.49 (< 0.001)	4.77 (< 0.001)	4.92 (0.001)	4.59 (> 0.050)	6.05 (> 0.050)	3.47 (> 0.050)	3.06 (> 0.050)	1.87 (> 0.050)
15	5.24 (0.001)	5.11 (0.002)	5.88 (1.000)	5.78 (1.000)	5.81 (1.000)	2.99 (> 0.050)	4.49 (> 0.050)	2.44 (> 0.050)	2.37 (> 0.050)	1.92 (> 0.050)
29	5.86 (1.000)	6.36 (1.000)	5.58 (1.000)	6.23 (1.000)	6.02 (0.330)	2.33 (> 0.050)	3.37 (> 0.050)	4.16 (> 0.050)	3.82 (> 0.050)	2.77 (> 0.050)
test statistic ; df	χ2 = 22.44 ; df = 3	χ2 = 13.933 ; df = 3	χ2 = 12.333 ; df = 3	F = 12.942 ; df = 3	χ2 = 13.133 ; df = 3	χ2 = 4.08 ; df = 3	χ2 = 3.4 ; df = 3	F = 1.687 ; df = 3	χ2 = 3.72 ; df = 3	F = 1.741 ; df = 3
SD	SL	SH	TL	TH	C	SL	SH	TL	TH	C

## Sheet: Table S6
Groups	C	SH	SL	TH
	TNF-α (χ2 = 9.706 ; df = 4)
SH	0.036	-	-	-
SL	0.295	1	-	-
TH	0.495	1	1	-
TL	0.128	1	1	1
	IL-2 (χ2 = 18.341 ; df = 4)
SH	< 0.001	-	-	-
SL	0.003	1	-	-
TH	0.125	0.781	1	-
TL	1	0.028	0.104	1
	IL-10 (F = 2.655 ; df = 4)
SH	0.276	-	-	-
SL	0.035	0.867	-	-
TH	0.313	1	0.832	-
TL	0.912	0.774	0.225	0.814
Groups	C	SH	SL	TH
